# Supplementary material for: Progress toward Health System Readiness for Genome-Based Testing in Canada
Source: Curr Oncol. 2023 Jun 1;30(6):5379–94. doi: 10.3390/curroncol30060408 (PMC10296918; doi:10.3390/curroncol30060408)
Supplement: Supplementary file 1 [file curroncol-30-00408-s001.zip]

Archive with 1 entries (1 files):
- curroncol-2406432-supplementary.pdf
